# Supplementary material for: Delays in Cancer Diagnostic Testing at a Quick Referral Unit in Spain during COVID-19
Source: Diagnostics (Basel). 2021 Nov 12;11(11):2096. doi: 10.3390/diagnostics11112096 (PMC8623804; doi:10.3390/diagnostics11112096)
Supplement: Supplementary file 1 [file diagnostics-11-02096-s001.zip]

Archive with 1 entries (1 files):
- diagnostics-1397420-supplementary.pdf
